# Supplementary material for: Bright Light Therapy for Major Depressive Disorder in Adolescent Outpatients: A Preliminary Study
Source: Clocks Sleep. 2024 Jan 30;6(1):56–71. doi: 10.3390/clockssleep6010005 (PMC10885037; doi:10.3390/clockssleep6010005)
Supplement: Supplementary file 1 [file clockssleep-06-00005-s001.zip]

Archive with 1 entries (1 files):
- clockssleep-2774047-supplementary.pdf
